# Supplementary material for: Computational Study on the Pd-Catalyzed Pathway for the Formation of (R)-Methyl-(2-Hydroxy-1-Phenylethyl)Carbamate
Source: Molecules. 2025 Apr 16;30(8):1781. doi: 10.3390/molecules30081781 (PMC12029437; doi:10.3390/molecules30081781)
Supplement: Supplementary file 1 [file molecules-30-01781-s001.zip]

Archive with 1 entries (1 files):
- molecules-3556734-supplementary.pdf
